# Supplementary material for: Validation and Exploratory Refinement of the HFA-ICOS Score for Cardiovascular Risk in Proteasome Inhibitor-Treated Multiple Myeloma: Single-Center Retrospective Study
Source: Cancers (Basel). 2026 Jun 12;18(12):1924. doi: 10.3390/cancers18121924 (PMC13297542; doi:10.3390/cancers18121924)
Supplement: Supplementary file 1 [file cancers-18-01924-s001.zip]

Archive with 6 entries (6 files):
- Supplementary Figure S1-Flow diagram.jpg
- Supplementary Table S1..pdf
- Supplementary Table S2..pdf
- Supplementary table S3..pdf
- Supplementary table S4..pdf
- Supplementary Table S5..pdf
